# Supplementary material for: A Solid-State Pathway towards the Tunable Carboxylation of Cellulosic Fabrics: Controlling the Surface’s Acidity
Source: Membranes (Basel). 2021 Jul 8;11(7):514. doi: 10.3390/membranes11070514 (PMC8303120; doi:10.3390/membranes11070514)
Supplement: Supplementary file 1 [file membranes-11-00514-s001.zip]

Archive with 1 entries (1 files):
- membranes-1284655-supplementary.pdf
